# Supplementary material for: Clinical Effect of Antioxidant Glasses Containing Extracts of Medicinal Plants in Patients with Dry Eye Disease: A Multi-Center, Prospective, Randomized, Double-Blind, Placebo-Controlled Trial
Source: PLoS One. 2015 Oct 12;10(10):e0139761. doi: 10.1371/journal.pone.0139761 (PMC4601690; doi:10.1371/journal.pone.0139761)
Supplement: S1 Dataset — (XLSX) [file pone.0139761.s002.xlsx]

## Sheet: Sheet1
	name	sex	age	compliance1	compliance2	compliance3	group	ODDI1	OSDI2	OSDI3	Schirmer1	Schirmer2	Schirmer3	BUT1	BUT2	BUT3
EBM-01-004	KNR	F	23	100	100	100	1	31.81	20.83	16.6	9.5	12	12	5.2	5.2	5.2
EBM-01-006	KMB	M	26	91.954	88.8889	90.4215	1	27.08	33	16.67	8.9	8.5	8.5	4.2	5	5
EBM-01-008	JDK	M	25	98.8506	97.5309	98.1907	1	29.16	20.83	16.7	9.3	9.3	9.3	5.6	5.6	5.6
EBM-01-010	LES	M	27	95.0617	88.8889	91.9753	1	31.25	27.08	16.7	6.2	7.4	7.5	4.8	5	5
EBM-01-011	KSW	F	23	93.8272	92.5926	93.2099	1	31.25	25	20.83	6.9	7.6	7.6	3.5	7.2	5.4
EBM-01-017	JD-	F	21	92.3077	100	96.1538	1	31.25	27.08	25	6.4	6.4	6.4	6.2	6.2	6.2
EBM-01-019	KYS	M	27	95.0617	98.7654	96.9136	1	20.83	18.72	18.72	5.1	5.1	5.1	3.4	3.4	3.4
EBM-01-021	KYJ	F	21	100	100	100	1	27.08	25	16.7	5	5	5.1	3.5	3.5	3.4
EBM-01-022	KMC	M	25	100	100	100	1	29.16	20.83	22.9	6.5	6.5	6.4	7.2	9	10.2
EBM-01-023	PSH	M	27	100	98.7654	99.3827	1	29.16	25	22.9	7	7.1	6.9	8.2	8.2	8.2
EBM-01-024	CSY	M	22	100	98.7654	99.3827	1	31.25	18.72	18.75	7.5	7.5	7.5	6.3	8.7	8.1
EBM-01-025	CYJ	M	23	100	98.7654	99.3827	1	31.25	27.08	27.08	8.1	8.1	8.1	7.9	8	8.5
EBM-02-003	CAR	F	24	98.7	100	99.4	1	29.2	16.67	20.83	5	23	15	3	4	5
EBM-02-004	NHS	F	20	98.7	97.7	98.2	1	47.22	18.18	30.56	14	17	13	5	6	6
EBM-02-007	JGY	F	22	100	98.7	99.35	1	27.08	6.25	8.3	5	7	5	2	3	4
EBM-02-008	KJG	M	25	100	100	100	1	22.8	16	14	5	11	6	2	2	4
EBM-02-009	JNY	F	22	100	98.7	99.4	1	27.08	25	25	4	9	5	1	4	7
EBM-02-010	JAM	F	23	97.5	98.8	98.1	1	15	13.6	11.36	10	9	21	3	4	6
EBM-02-011	KMK	F	46	97.5	100	98.75	1	27.08	20.83	16.7	5	7	14	2	3	3
EBM-02-013	LJR	F	26	100	100	100	1	22.72	18.18	18.75	5	5	5	4	4	4
EBM-02-015	KAI	F	23	100	100	100	1	33.33	20.83	16.7	6	10	7	2	7	7
EBM-02-017	KES	F	23	100	100	100	1	27.27	27.5	22.7	8	7	2	3	7	6
EBM-02-021	CJH	M	30	100	100	100	1	27.1	27.08	16.66	6	5	3	2	2	3
EBM-02-023	LSM	M	22	100	96.4	98.2	1	14.6	14.58	10.4	9	5	8	2	3	6
EBM-02-025	LYJ	F	25	100	100	100	1	34.1	34.1	33.3	6	7	5	2	4	4
EBM-01-001	LJW	M	24	76.5432	85.1852	80.8642	2	30	25	18.75	6.2	6.3	6.5	6.1	6.2	6.5
EBM-01-002	KMJ	F	22	92.5926	97.4359	95.0142	2	29.16	17.5	18.72	9.1	7.2	7.8	7.2	5.4	5
EBM-01-003	KYJ	F	26	100	100	100	2	27.08	25	27.08	6.4	7.5	7.6	4.2	4.2	5.9
EBM-01-005	JS-	M	23	100	100	100	2	27.08	37.91	35.41	9	12	9	3.8	6	4.9
EBM-01-009	JHM	F	23	93.8272	100	96.9136	2	31.25	25	27.08	5.1	6	12	3.8	4	3
EBM-01-012	HJG	M	25	100	100	100	2	29.54	22.9	22.91	5.3	5.8	6.2	4.2	4.3	5
EBM-01-013	JKH	M	29	98.7654	93.5897	96.1776	2	29.16	22.91	33	8.5	8.1	7.2	7.2	6.7	6.3
EBM-01-014	KKS	F	50	97.5309	100	98.7654	2	31.25	31.25	39.58	7	8.5	7.2	5.3	3	6.3
EBM-01-015	KJY	M	22	100	100	100	2	29.16	25	18.75	7.4	6	7.5	6.4	6	6.7
EBM-01-016	HHK	F	23	94.8718	98.7654	96.8186	2	29.16	27.08	39.58	8.1	5.6	5.6	4.2	4.6	4
EBM-01-018	KKN	M	28	98.7654	100	99.3827	2	25	18.75	18.75	7.1	7.2	7.3	6	4.3	7
EBM-01-020	KJH	M	27	97.5309	100	98.7654	2	29.16	37.5	33.3	6.5	8.3	7.8	7	9.5	8.3
EBM-02-001	SSW	M	29	97.5	97.3	97.4	2	29.54	27.27	13.64	5	5	7	3	3	2
EBM-02-002	CHJ	M	23	100	100	100	2	16.7	6.25	31.25	7	5	19	4	3	4
EBM-02-005	MHS	M	24	95	95	95	2	25	25	25	5	5	5	10	3	5
EBM-02-006	HSW	M	23	97.5	94	95.75	2	33.33	25	29.2	5	15	9	4	4	3
EBM-02-012	KJH	F	31	98.7	98.7	98.7	2	47.9	45.83	39.6	6	10	7	2	2	4
EBM-02-014	PYM	M	22	100	98.8	99.4	2	22.7	20.45	20.45	2	8	7	4	8	5
EBM-02-016	LYH	M	24	100	100	100	2	18.18	20	20	5	5	6	3	4	4
EBM-02-018	KSW	M	28	97.5	100	98.75	2	12.5	14.58	25	8	5	11	2	2	2
EBM-02-019	HYE	F	22	100	97.5	98.75	2	12.5	27.08	14.58	11	7	6	4	3	4
EBM-02-020	KJE	F	25	93.8	96.4	95.1	2	22.5	22.5	25	13	5	7	3	4	4
EBM-02-022	KMK	F	25	100	100	100	2	15.9	12.5	13.63	11	12	24	2	3	3
EBM-02-024	JDY	M	23	100	100	100	2	12.5	22.5	22.5	6	5	5	3	4	4
